# Supplementary material for: Genome-Wide Identification and Characterization of Aldo-Keto Reductase (AKR) Gene Family in Response to Abiotic Stresses in Solanum lycopersicum
Source: Int J Mol Sci. 2023 Jan 9;24(2):1272. doi: 10.3390/ijms24021272 (PMC9865680; doi:10.3390/ijms24021272)
Supplement: Supplementary file 1 [file ijms-24-01272-s001.zip]

Archive with 1 entries (1 files):
- ijms-2080796-supplementary.pdf
